# Supplementary material for: Detecting Carbapenemases in Animal and Food Samples by Droplet Digital PCR
Source: Antibiotics (Basel). 2022 Nov 25;11(12):1696. doi: 10.3390/antibiotics11121696 (PMC9774140; doi:10.3390/antibiotics11121696)
Supplement: Supplementary file 1 [file antibiotics-11-01696-s001.zip]

Archive with 1 entries (1 files):
- antibiotics-2050638-supplementary.pdf
